# Supplementary material for: Hibiscus syriacus Bud ‘Pyeonghwa’ Water Extract Inhibits Adipocyte Differentiation and Mitigates High-Fat-Diet-Induced Obesity In Vivo
Source: Int J Mol Sci. 2025 Oct 10;26(20):9870. doi: 10.3390/ijms26209870 (PMC12562410; doi:10.3390/ijms26209870)
Supplement: Supplementary file 1 [file ijms-26-09870-s001.zip]

Archive with 1 entries (1 files):
- ijms-3818861-supplementary.pdf
